# Supplementary material for: Detection of Exostosin 1 in Lupus Nephritis: Prevalence, Clinico–Pathologic and Renal Outcome Correlations
Source: Diagnostics (Basel). 2026 May 23;16(11):1591. doi: 10.3390/diagnostics16111591 (PMC13256564; doi:10.3390/diagnostics16111591)
Supplement: Supplementary file 1 [file diagnostics-16-01591-s001.zip]

Archive with 1 entries (1 files):
- diagnostics-4285236-supplementary.pdf
